# Supplementary material for: Diversity among Lasiodiplodia Species Causing Dieback, Root Rot and Leaf Spot on Fruit Trees in Egypt, and a Description of Lasiodiplodia newvalleyensis sp. nov
Source: J Fungi (Basel). 2022 Nov 15;8(11):1203. doi: 10.3390/jof8111203 (PMC9694705; doi:10.3390/jof8111203)
Supplement: Supplementary file 1 [file jof-08-01203-s001.zip]

Archive with 3 entries (3 files):
- Table S1. Best fit model of evolution.pdf
- Table S2. Isolates obtained in this study and their origins.pdf
- Table S3.   SNP positions of ITS, tef, and tub2 genes.pdf
